# Supplementary material for: Impact of Rehabilitation Intensity on 3-Year Mortality among Children with Moderate to Severe Cerebral Palsy: A Population-Based Cohort Study
Source: Int J Environ Res Public Health. 2021 Sep 21;18(18):9932. doi: 10.3390/ijerph18189932 (PMC8469265; doi:10.3390/ijerph18189932)
Supplement: Supplementary file 1 [file ijerph-18-09932-s001.zip]

Archive with 1 entries (1 files):
- ijerph-1353476-supplementary.pdf
